# Supplementary material for: The cost of beauty: Perspectives of salon workers in Kisumu City, Kenya
Source: PLOS Glob Public Health. 2023 Nov 6;3(11):e0002503. doi: 10.1371/journal.pgph.0002503 (PMC10627437; doi:10.1371/journal.pgph.0002503)
Supplement: S1 Data — The coding and labels for columns are quite intuitive when read in conjunction with the S1 Questionnaire. (XLSX) [file pgph.0002503.s001.xlsx]

## Sheet: Sheet1
																C=0 IN=1 DK=2				NAL=0 NL=1 SL=2 VL=3 XL=4	NAL=0 NL=1 SL=2 VL=3 XL=4	a=0 b=1 c=2 d=3 e=4 f=5 any other=6	a=0 b=1 c=2 d=3 e=4	a=0 b=1 c=2 d=3 e=4 f=5 g=6 h=7
	9		F=0 M=1	15-49=0 ABOVE49=1	PRI=0 SEC=1 TERTIARY=2 UNI=3 NA=4	S=0 M=1 W=2 S=3 D=4	Y=0 N=1		E=0 SE=1 SD=2 D=4	L1=0 B1-5=1 B5-10=2 M10=3	C=0 IN=1 DK=2					10.COSMESTICA AND PERSONAL CARE PRODUCTS CAN CAUSE HARM IF				RISK PERCEPTION		PART F
DATE COLLECTED	PERSON OBTAINING CONSENT	SalonID	GENDER	AGE	LEVEL OF EDUCATION	MARITAL STATUS	CHILDREN	AGE_YOUNGEST	JOB_SECURITY	EMPLOY_PERIOD	EXPOSUREILLHEALTH	PROTECTIVEMEASURES	HARMONLYCHILDREN	HARMPROLONGEDEXPOSURE	HARMLARGEAMOUNTS	INGESTED	INHALED	SKINABSORPTION	INJECTED	EXPOSURECANHARMHEALTH	EXPOSUREPREGNANCY	26.WHAT ARE THE MOST IMPORTANT TOPICS FOR WHICH YOU WOULD LIKE TO RECEIVE INFORMATION	27.WHO WOULD PROVIDE THIS INFORMATION	28.HOW WOULD YOU LIKE TO RECEIVE THIS INFORMATION
2019-07-17	2	1	0	0	1	0	1	999	0	1	1	0	0	999	0	0	0	0	0	1	1	0,1,2,3	0	4
2019-07-25	1	135	1	0	1	0	1	999	2	0	0	0	0	0	0	2	2	0	0	4	2	0,1,2	0,2	4,5,6
2019-07-16	6	251	0	0	1	0	0	36	1	2	999	999	999	999	999	0	2	0	0	2	1	0,4,5	1	5
2019-07-16	1	124	1	0	3	1	0	24	2	1	0	0	2	0	1	0	0	1	0	3	1	1,2,3	1	1,2,3
2019-07-18	5	241	0	0	1	1	0	60	2	1	1	0	1	0	0	0	0	0	0	4	0	0,2,3	0,1	0,1,3,4
2019-07-26	5	241	0	0	2	1	0	36	1	2	0	0	1	1	1	0	0	0	0	3	2	0,2,5	0,1	0,3,4
2019-07-18	2	17	1	0	2	1	0	57	2	1	0	0	999	0	0	0	0	0	0	3	1	0,2,3,4	2	3,4
2019-07-26	5	314	0	0	1	1	0	18	2	1	2	0	1	0	0	2	0	0	0	0	1	0,2,3,5	0,2	0,3,5
2019-07-17	5	135	1	0	3	0	1	999	0	0	0	0	1	1	0	0	0	1	0	3	0	0,1,2,3,4	1,2	0,3,5
2019-07-20	5	23	0	0	2	0	1	999	0	1	0	0	1	1	0	0	0	0	0	2	3	0,2,3,4	1,2	0,3,4,5
2019-07-17	5	245	0	0	1	1	0	96	1	1	2	0	1	0	0	0	0	1	0	3	1	0,2,1,4	0,4	4
2019-07-18	5	226	0	0	2	0	0	72	2	1	0	0	1	1	0	0	1	0	0	4	3	0,2,3,4	0,2	0,3,5
2019-07-17	1	145	0	0	0	1	0	144	1	1	0	0	0	0	0	0	2	0	2	4	1	3,4,5	0,1,2	0,1,2
2019-07-25	5	106	0	0	2	1	0	84	2	2	0	0	1	0	0	0	0	0	0	3	1	0,1,2,3	0,1,2	0,3,4
2019-07-25	5	165	1	0	3	0	1	999	2	1	0	0	1	0	1	0	0	0	0	3	1	0,2,5	1,2	0,1,2,4
2019-07-18	6	65	0	0	1	0	1	999	2	0	0	0	0	2	2	0	1	1	0	3	3	0,3,4	0,1	0,4,5
2019-07-25	5	222	1	0	2	1	1	999	3	1	0	0	1	0	0	0	0	0	0	3	3	0,2,4	0,1,2	0,1,3
2019-07-18	2	16	1	0	999	0	1	1	999	0	0	0	1	1	1	0	1	0	1	3	3	0,1,2,3,4,5	0	4
2019-07-17	3	146	0	0	1	0	1	999	3	0	0	0	1	0	0	0	0	0	0	3	3	2,3,4	0,1	2,3/4
2019-07-18	3	273	0	0	1	1	0	48	0	2	2	0	2	0	2	2	0	0	2	3	0	0,1,2	1,2	1,2,3
2019-07-22	1	96	0	0	1	1	0	36	2	1	0	0	999	0	0	0	0	0	0	2	2	0,2,5	0,1	1,3,5
2019-07-16	5	171	0	0	1	1	0	36	3	3	2	0	0	0	0	0	0	2	0	2	0	0,1,2,5	1	0,1,4
2019-07-16	3	303	0	0	1	1	0	48	3	1	0	0	1	0	2	0	0	0	2	3	3	0,1,3	0,1,2	0,1,4
2019-07-18	3	133	0	0	1	1	0	72	3	2	0	0	2	0	0	0	0	0	0	3	1	3,4,5	1,2	2,3,4
2019-07-17	6	268	0	0	0	1	0	15	1	1	0	0	0	0	0	0	1	0	1	3	3	0,1,3	0,2	0,4,5
2019-07-18	2	13	1	0	1	0	1	999	2	0	0	0	0	0	1	0	0	0	1	2	1	0,4	0	4
2019-07-18	2	20	0	0	999	0	1	999	1	3	0	0	0	0	0	0	0	2	1	3	3	0,1,2,3,4,5	3	4
2019-07-17	2	22	0	0	1	1	0	24	2	1	0	0	2	0	0	0	0	0	1	3	2	0,3	0,1,2,3	0,4
2019-07-17	2	22	0	0	1	1	0	12	2	2	0	0	1	0	0	0	0	0	0	3	2	0,2,4	0	1,2,4
2019-07-18	2	15	0	1	1	1	0	336	0	3	0	0	1	0	1	999	0	1	0	3	1	0,1,2,3,4,5(INFORMATION ABOUT NEW COSMETIC PRODUCT)	4(MANUFACTURERS)	4,5,6
2019-07-17	2	47	0	0	1	1	0	96	2	2	0	0	1	0	0	0	0	0	0	3	2	0,1,2,3,4,5	0,1	0,1,4
2019-07-17	2	33	1	0	1	0	1	999	2	1	0	0	1	0	1	0	0	0	1	2	2	0,4,5	1,2	0,1,2
2019-07-17	1	142	0	0	0	1	0	120	1	1	0	0	0	0	0	2	0	0	0	4	1	0,2,5	0,1,2	0,1,2
2019-07-16	1	119	0	0	2	0	0	48	2	2	0	0	1	0	2	0	0	1	2	3	1	0,1,2	0,1	0,1,4
2019-07-16	1	127	0	0	1	1	0	24	2	1	0	0	1	0	2	0	0	1	2	3	1	0,1,3	1,2	0,1,3
2019-07-18	2	11	0	0	2	0	1	999	1	0	0	0	1	0	0	0	0	1	1	3	1	0,2,3	0,3	4
2019-07-18	2	14	0	0	1	1	1	999	2	1	0	0	0	0	0	0	0	0	0	3	2	1,2,3	0,1	0,4
2019-07-17	2	34	1	0	1	0	1	999	1	1	0	0	1	0	0	0	0	0	2	2	1	0,2,3	0	4
2019-07-17	2	55	0	0	1	5	0	12	2	2	0	0	0	0	1	0	0	1	0	3	2	0,2,4	2	4
2019-07-17	2	1	0	0	1	0	1	999	0	1	1	0	0	999	0	0	0	0	0	1	1	0,1,2,3,	0	3
2019-07-18	3	295	0	0	1	1	0	12	3	0	0	0	2	2	2	0	0	0	2	3	1	3,4,5	1,2	1,2,3
2019-07-17	3	125	0	0	2	0	1	999	3	2	0	0	1	0	1	0	0	0	0	4	3	0,1,2	1,2	2,3,4
2019-07-17	2	8	0	0	2	0	1	999	2	2	0	0	0	0	2	0	0	0	0	3	2	0,1,2,3,4,5	0	6(SEMINARS)
2019-07-17	2	81	0	0	1	1	0	60	2	2	0	0	1	0	0	0	0	0	0	2	1	0,3,5	4(ANYBODY)	4
2019-07-17	2	29	1	0	1	1	0	36	2	2	0	0	0	0	0	0	0	0	0	3	1	0,3,4	0,1,2	0,3,4,5
2019-07-17	2	5	0	0	1	0	0	144	2	2	0	0	1	0	0	0	0	0	0	3	3	0,1,2,3,4,5	2	4
2019-07-18	4	60	0	0	1	0	0	6	0	3	0	0	1	1	1	0	0	0	0	3	2	1,2,3	1,2	0,1,5
2019-07-18	4	75	0	0	1	0	0	192	0	3	0	0	1	0	1	0	0	0	0	3	2	0,1,2	1,2	0,1,2
2019-07-18	5	207	0	0	1	0	1	999	2	0	1	0	1	1	0	0	0	0	0	3	0	0,2,3	0,2	0,1,4,5
2019-07-18	4	77	0	0	1	0	0	36	0	2	0	0	0	1	0	0	0	0	0	4	2	0,1,2	0,1	0,1,4
2019-07-18	4	78	0	0	1	0	0	12	0	2	0	0	1	0	1	0	0	0	0	3	2	0,1,2	0,1	3,4,5
2019-07-18	4	68	0	0	1	0	0	60	0	3	0	0	1	0	1	0	0	0	0	3	2	1,2,3	1,2	0,1,5
2019-07-18	4	74	0	0	1	0	0	36	0	3	0	0	1	0	1	0	0	0	0	3	2	0,1,2	0,1,2	0,1,5
2019-07-18	4	59	0	0	1	0	0	288	0	2	0	0	999	1	1	0	0	0	0	3	2	1,2,3	0,1,2	2,3,4
2019-07-18	4	72	0	1	1	1	0	999	2	3	0	0	1	1	1	0	0	0	0	3	3	0,2,5	0,2	0,4
2019-07-18	4	57	0	0	1	0	0	5	0	2	0	0	1	1	1	0	0	0	0	3	2	0,1,2	1,2	0,5
2019-07-16	2	97	0	1	0	0	0	24	2	3	1	0	1	1	1	0	0	0	999	3	2	0,1,2,3,4,5	4-MANUFACTURER	4
2019-07-16	2	28	0	0	0	1	0	72	2	0	0	0	0	2	2	0	0	0	999	2	1	0,1,2,3,4,5	0,1,2,4	0,4,5
2019-07-16	2	31	0	0	1	0	1	999	2	0	0	0	2	0	0	0	0	0	2	4	0	3,4,5	0,1,2	1,2,3,4
2019-07-16	2	25	0	0	1	1	1	999	0	0	0	0	1	0	1	0	0	0	999	4	2	0,1,2	0,1,2	0,1,2
2019-07-16	2	23	0	0	1	1	0	48	2	2	2	0	1	0	0	0	0	0	1	4	4	999	999	999
2019-07-16	2	30	0	0	1	1	0	120	1	3	0	0	1	999	1	999	0	999	999	3	2	0,1,3	0,1,2	0,2,3
2019-07-25	1	300	0	0	2	1	0	72	2	1	0	0	0	0	0	0	0	0	0	4	2	0,1,2	0,1	2,3,4
2019-07-25	1	299	0	0	1	0	1	999	1	1	0	0	0	0	0	0	0	0	0	4	2	0,1,2	0,1	1,2,3
2019-07-16	5	181	1	0	1	0	0	999	1	1	0	0	1	0	0	0	0	0	2	3	2	0,1,2,4,5	1,2	0,2,4
2019-07-16	5	38	1	0	2	1	0	999	2	1	999	999	999	999	999	0	2	1	0	2	2	0,3,4	0	0,4,5
2019-07-16	2	24	0	0	1	1	0	12	2	1	0	0	1	0	0	0	0	0	1	3	1	0,3,4	0,1,2	3,4
2019-07-16	2	103	0	0	2	1	0	12	2	3	2	0	1	0	0	0	0	0	1	4	2	0,1,3	2	4
2019-07-18	4	62	0	0	1	1	0	72	0	3	0	0	1	0	1	0	0	0	0	4	2	0,1,2	1,2	0,1,5
2019-07-25	1	298	0	0	2	1	0	96	1	1	0	0	0	0	0	0	0	0	0	4	2	0,1,2	0,1	0,1,3
2019-07-25	1	116	0	0	0	0	1	999	1	1	0	0	0	0	0	0	0	0	0	4	3	0,1,2	0,2	3,4,5
2019-07-25	1	159	0	0	1	0	1	999	2	1	0	0	0	0	0	0	0	0	0	4	2	3,4,5	0,1	0,1,2
2019-07-25	1	115	0	0	1	4	0	72	1	1	0	0	0	0	0	2	0	0	0	4	3	0,1,2	0,1	3,4,5
2019-07-25	1	114	0	0	1	0	1	999	2	1	0	0	0	0	0	0	0	0	0	4	3	0,1,2	0,1	3,4,5
2019-07-20	1	168	0	0	1	5	1	999	1	1	0	0	0	2	2	2	0	2	0	4	2	3,4,5	0,1,2	0,1,2
2019-07-22	1	190	0	0	1	0	1	999	2	1	0	0	0	0	0	2	0	2	0	4	3	2,3,5	0,2	1,3,5
2019-07-22	1	191	0	0	0	1	0	48	1	1	0	0	1	1	0	1	1	0	0	2	2	0,2,5	0,2	1,3,5
2019-07-20	5	77	0	0	2	0	1	999	1	1	0	0	1	1	0	0	0	0	0	3	1	0,1,2,3	1,2	3,4
2019-07-17	5	216	0	0	1	1	1	999	2	1	0	0	1	1	0	1	0	0	0	3	1	0,2,3	1,2	0,4,5
2019-07-16	5	239	0	0	1	1	0	144	1	2	1	0	1	1	0	0	0	0	0	3	2	0,2,3	0,1,2	3,4
2019-07-17	5	225	0	0	1	1	0	60	2	1	0	0	1	0	0	0	0	0	0	4	0	0,1,2,3,4,5	0,1,2,3	4
2019-07-17	5	214	0	0	2	999	0	204	2	3	0	0	1	1	1	0	0	0	0	4	4	0.2,3	1,2	3,4,5
2019-07-18	5	205	1	0	1	4	1	999	1	1	0	0	1	0	0	0	0	0	0	4	3	999	999	999
2019-07-17	6	252	0	0	0	1	0	12	3	2	1	1	0	0	0	0	1	0	0	2	3	0,2,4	0,1,2	1,3,5
2019-07-18	6	186	0	0	1	1	0	60	0	2	0	0	1	1	0	0	0	0	999	3	3	0,1,3	0,1,2	0,4,5
2019-07-17	6	266	0	1	1	1	1	999	2	3	0	0	1	0	0	0	0	0	0	3	3	1,4,5	0,1,2	1,3,4
2019-07-17	6	259	0	0	1	1	0	120	0	3	0	2	1	1	0	0	1	0	0	1	1	1,4	0,1,2	1,2
2019-07-18	6	45	0	0	2	2	0	108	0	3	0	0	1	0	1	0	0	0	0	3	0	0,1,4	0,4	0
2019-07-18	6	65	0	0	1	0	1	999	2	0	0	0	0	2	2	0	1	1	0	3	3	0,3,4	0,1	0,4,4
2019-07-18	6	55	0	0	2	1	0	180	0	3	1	0	1	1	0	0	0	0	0	1	1	1,5	1,2	0
2019-07-18	6	74	0	0	2	1	0	192	2	2	1	0	0	0	0	0	0	0	0	2	1	3,4,5	0,1	1,2,4
2019-07-17	6	189	0	0	2	1	0	60	1	2	0	0	0	1	1	1	0	0	0	3	2	0,3,4	0,1,2,3	0,33,4
2019-07-18	6	229	0	1	1	1	0	24	0	3	0	0	1	1	0	0	0	0	0	3	4	0,1,4	1,2,	0,1,5
2019-07-17	5	90	0	0	0	0	1	999	2	2	1	0	2	0	0	0	0	0	0	3	3	0,1,4	2	0,3,4
2019-07-16	3	302	0	0	0	1	0	72	1	2	0	0	1	1	1	1	0	0	1	3	3	0,1,2	2	0,1,4
2019-07-16	3	326	0	0	2	0	1	999	1	1	0	0	2	0	0	0	2	0	0	3	3	999	999	999
2019-07-16	3	320	1	0	1	1	0	48	1	1	2	0	2	2	2	0	2	2	2	0	4	0,2,4	2	0
2019-07-16	3	324	0	0	0	1	0	144	1	2	0	0	1	0	1	1	0	0	1	3	3	0,1,4	2	0,1,4
2019-07-16	3	310	1	0	0	0	1	999	1	2	1	0	0	1	0	0	1	0	0	3	1	0,1,3	0,1	0,1
2019-07-16	3	330	0	0	1	0	1	999	1	1	0	0	1	1	2	0	0	1	0	3	2	2,3,5	1,2	0,6(HOLDING HEALTH FORUMS
2019-07-16	3	322	0	0	1	1	0	108	1	2	0	0	999	2	2	1	0	0	1	3	2	0,3,4	2	0,1,4
2019-07-16	3	307	0	0	1	1	0	12	3	1	0	0	2	0	0	0	0	0	0	3	3	0,1	0,1	0,1,5
2019-07-16	3	309	0	0	1	1	0	48	1	2	0	0	0	0	0	0	0	0	0	2	2	0,1,2	0,1	0
2019-07-20	1	166	0	0	1	1	0	36	1	1	0	0	0	0	0	2	0	0	0	4	3	0,1,2	0,1,2	0,1,2
2019-07-25	1	108	0	0	1	0	1	999	2	1	0	0	0	0	0	0	0	2	0	4	2	0,1,2	0,1	0,1,4
2019-07-25	1	161	1	0	1	0	1	999	1	0	0	0	0	0	0	2	0	0	2	4	3	0,1,2	1,2	1,2,3
2019-07-16	1	134	0	0	1	1	0	72	2	999	0	2	1	2	2	0	2	2	0	2	2	0,3,5	999	5
2019-07-16	1	139	0	0	0	1	0	192	2	1	0	0	0	1	1	1	0	0	1	4	2	0,1,4	0	4
2019-07-16	1	129	0	0	2	1	0	999	1	1	0	0	1	0	1	0	0	1	0	3	1	1,2,3	1	1,2,3
2019-07-16	1	126	0	0	1	0	1	999	2	0	0	0	0	2	2	2	1	0	2	4	0	0,2,5	2	0
2019-07-25	1	107	0	0	2	1	0	24	2	1	0	0	0	0	0	0	0	0	0	4	3	3,4,5	0,1	0,1,2
2019-07-25	1	106	0	0	0	1	0	60	2	1	0	0	0	0	0	0	0	0	0	4	3	1,2,3	0,1,2	0,3,4
2019-07-16	4	49	0	0	0	0	0	48	0	3	0	0	1	0	1	1	0	0	2	3	3	999	0,1	0,2,4
2019-07-16	4	39	0	0	1	2	0	180	999	2	999	0	1	0	1	999	999	999	999	4	3	0,1,2	1,2	3,5
2019-07-16	4	64	0	0	1	1	0	60	0	3	0	0	1	0	1	0	0	0	999	4	3	0,1,2	0,1,2	0,3,5
2019-07-16	4	42	0	0	1	1	0	24	0	3	0	0	999	2	1	0	0	0	2	4	3	0,2,5	1,2	0,3,5
2019-07-16	4	87	0	0	1	1	0	108	0	2	0	0	1	0	1	0	0	0	2	3	2	0,1,2	1,2	0,3,5
2019-07-16	4	35	0	0	1	0	0	24	0	2	0	0	1	0	1	0	0	0	999	4	2	0,1,2	1,2	0,3,5
2019-07-16	4	37	0	0	1	4	0	132	0	2	0	0	2	1	1	999	999	999	999	2	2	999	0,1	5
2019-07-16	4	27	0	0	1	1	0	6	0	2	0	0	1	0	1	0	0	0	1	4	3	0,3,5	0,1,2	0,1,2
2019-07-17	6	251	0	0	0	0	1	999	2	999	0	0	1	1	1	0	0	0	0	3	1	0,1,2	1,2	2
2019-07-18	5		0	0	0	1	0	108	2	2	1	0	1	2	0	0	2	0	0	3	2	0,1,2,3	1,3	0,4,5
2019-07-18	5	237	0	0	2	1	1	999	1	1	0	0	1	0	0	0	0	0	0	3	2	0,2,5	0,2	0,4,5
2019-07-18	5	157	1	0	2	1	1	999	2	1	0	0	0	0	0	0	0	0	0	3	1	0,2,3,4	0,2	0,3,4
2019-07-18	4	4	0	0	1	1	0	84	0	3	0	0	1	1	0	0	0	0	0	3	2	1,3,5	1,2	0,1,5
2019-07-18	4	6	1	0	3	0	1	999	1	1	0	0	1	1	0	0	0	0	0	0	0	1,3,4	0,1,2	0,2,4
2019-07-18	4	58	0	0	1	0	0	36	0	2	0	0	1	0	1	0	0	0	0	3	2	0,1,2	0,1,2	1,2,3
2019-07-18	4	59	0	0	1	1	0	144	0	3	0	0	1	0	1	0	0	0	0	3	2	0,1,2	1,3	0,3,5
2019-07-16	3	323	0	0	3	1	0	8	2	1	2	0	0	0	0	0	0	0	0	2	2	0,1,3	2	0,4,5
2019-07-16	6	258	0	0	1	1	0	72	1	3	2	0	2	2	1	0	1	1	0	2	2	0,3,5	2	0
2019-07-18	5	203	1	0	1	0	1	999	0	0	0	0	1	0	1	0	1	2	0	3	0	0,1,2	0,2	0
2019-07-17	5	223	0	0	0	1	1	999	1	0	0	0	1	0	0	0	0	0	0	3	0	0,4,5	1,2	0,5
2019-07-18	5	279	0	0	2	1	0	96	2	2	0	0	1	0	0	0	0	0	0	4	2	0,1,3	0,1	4
2019-07-18	5	219	0	999	2	0	1	999	1	1	0	0	1	0	0	0	0	0	0	3	2	0,2,3	1,2	3,4
2019-07-16	5	172	1	0	1	1	0	60	2	1	0	999	999	0	999	0	999	0	999	3	3	999	0,1,2	0,3,4,5
2019-07-16	5	3	1	0	2	0	1	999	2	1	0	0	1	1	1	0	0	0	0	4	3	0,1,3,4	1,2	0,2,3,4,5
2019-07-16	5	189	0	0	2	0	1	999	2	1	0	0	1	1	1	0	1	0	0	3	1	1,3,4	1,2	0,3,5
2019-07-16	5	170	0	0	1	1	0	30	2	2	0	0	1	0	0	0	0	0	0	3	3	0,1,3,4	0,1	0,3,4
2019-07-16	5	184	1	0	1	0	1	999	1	0	0	0	0	0	1	0	0	1	2	2	3	0,2,4	1	1,2,3
2019-07-22	5	239	0	0	2	1	1	999	1	1	0	0	1	1	0	0	0	0	0	3	2	0,1,2,3	0,2	0,3,4,5
2019-07-17	5	220	0	0	1	0	0	48	2	0	0	1	999	0	0	2	1	2	0	1	1	0,2,3	0,1	1,3,4
2019-07-17	5	236	0	0	2	0	1	999	2	1	0	0	1	0	0	0	0	0	0	4	2	0,1,5	1	0,1,4
2019-07-17	5	217	0	0	2	1	0	36	0	3	1	0	0	0	0	1	1	1	1	1	3	0,2,3,4	1,2	0,3,4
2019-07-18	5	238	1	0	3	0	1	999	1	0	0	0	1	0	0	0	0	0	0	4	2	0,2,4	0,2	0,3,4
2019-07-17	5	213	0	0	1	1	0	84	2	1	0	0	1	0	0	0	0	0	0	4	0	0,4,5	1,2	0,1,4
2019-07-25	5	158	1	0	1	0	1	999	2	2	2	0	1	0	1	2	0	1	0	3	4	0,2,4	1,2	0,4,5
2019-07-25	5	112	0	0	2	1	0	12	1	2	0	0	1	1	0	0	0	0	0	3	2	0,1,2,3,	2	0,4,5
2019-07-25	5	167	0	0	0	1	0	30	2	1	0	0	1	1	0	999	2	0	0	2	3	0,1,5	0,2	2,3,4,5
2019-07-25	5	114	0	0	1	1	0	96	2	3	0	0	1	0	1	0	0	0	0	3	0	0,1,2,3,4,5	0	0,1,5
2019-07-25	5	130	0	0	1	0	0	48	1	1	0	0	1	2	0	0	2	0	2	0	3	0,1,2,4,5	1	1,4
2019-07-25	5	164	1	0	2	0	1	999	2	2	0	0	1	1	0	0	0	0	0	3	2	0,1,2,3	1,2	0,3,4
2019-07-26	5	316	1	0	1	0	1	999	2	1	0	0	1	1	0	0	0	0	0	3	4	0,1,3,4,5	0,1,2	0,2,5
2019-07-26	5	315	0	0	1	1	0	168	0	0	0	0	1	0	1	0	1	1	1	2	0	0,1,2,3	2	0,4,5
2019-07-26	5	311	0	0	2	1	0	36	2	2	0	0	1	1	0	0	0	0	0	2	0	0,1,2,3	0,2	0,1,4
2019-07-20	5	211	0	0	2	0	0	180	2	3	0	0	1	1	0	0	1	0	0	3	1	0,1,2,4	1,2	0,3,4
2019-07-22	5	190	0	0	1	0	1	999	2	1	0	0	1	1	0	0	0	0	2	3	1	0,1,2,3	1,2	0,4,5
2019-07-22	5	182	0	0	2	0	1	999	1	1	0	0	1	1	0	0	0	0	0	3	2	0,1,2,3	0,2	0,3,4
2019-07-17	5	172	0	0	2	0	1	999	2	0	0	1	0	0	0	0	0	0	2	4	3	0,1,2	0	1
2019-07-22	5	183	0	0	2	1	0	43	2	2	0	0	1	1	0	0	0	0	0	3	3	0,1,2,3	1,2	0,3,4,5
2019-07-26	5	168	1	0	1	1	1	999	1	1	0	0	1	0	0	0	0	0	0	3	0	0,1,2,3	0,2	0,3,4,5
2019-07-18	5	210	0	0	2	1	1	999	1	1	0	0	1	0	0	1	0	0	1	3	1	0,2,3	0,1	0,3,4
2019-07-18	5	198	1	0	2	0	1	999	2	0	0	0	2	0	0	0	0	0	0	4	0	0,3,4	0,1	0,1,3,4
2019-07-16	1	125	0	0	1	0	1	999	2	1	0	0	0	0	0	2	0	0	2	4	0	0,1,4	2	0
2019-07-16	1	121	0	0	1	0	0	60	2	1	0	0	999	999	999	0	999	0	999	999	999	0,2,3,4	0,1	3
2019-07-16	1	122	0	0	2	0	1	999	2	0	0	0	2	0	2	2	0	0	2	4	1	0,3,5	2	0
2019-07-25	5	115	0	0	2	0	1	999	1	1	0	0	1	0	0	0	0	1	0	4	1	0,2,4	1,2	0,3,5
2019-07-25	5	155	0	1	0	2	0	144	2	2	0	0	0	1	0	0	0	1	0	3	1	0,1,3	0,3	0,4,5
2019-07-25	5	113	0	0	1	0	999	999	2	1	1	0	0	0	0	0	0	1	0	3	1	0,2,5	0,1	0,4,5
2019-07-18	5	208	0	0	1	0	1	999	1	1	0	0	1	0	1	0	1	0	0	3	1	0,1,2	0,3	3,4,5
2019-07-25	5	108	0	0	2	1	1	999	1	1	0	0	1	1	0	0	0	0	2	2	0	0,1,2,3	2	0,3,4
2019-07-18	5	221	0	0	2	0	1	999	1	0	999	0	999	0	2	2	2	2	2	999	2	2,4,5	0,1	3,4
2019-07-25	5	224	0	0	2	0	1	999	2	999	0	0	2	0	0	0	0	0	0	3	1	0,1,2,3	0,2	0,3,4,5
2019-07-18	2	10	0	0	1	0	1	999	2	0	0	0	1	0	1	0	0	1	2	3	2	0,1,3	0,3	1,4
2019-07-18	3	287	0	0	2	1	0	60	3	0	0	0	0	0	0	0	0	0	0	2	1	3,4,5	1,2	2,3,4
2019-07-18	2	46	1	0	1	0	1	999	2	1	0	0	1	1	0	0	0	0	0	4	3	0,1,2,3	0,2	0,2,4
2019-07-18	1	290	0	0	2	0	1	999	1	1	0	0	0	0	0	0	0	0	0	2	4	0,1,2	0,1.2	0,1,2
2019-07-18	1	285	0	0	1	0	0	60	3	1	0	0	0	0	0	0	0	0	0	4	2	2,3,4	0,1,2	0,1,2
2019-07-18	1	132	0	0	1	1	0	999	1	1	0	2	2	2	2	0	0	2	1	2	2	0,4	1	2,4
2019-07-18	1	274	0	0	1	1	0	132	2	1	0	1	2	2	2	0	1	2	2	4	4	0,4	3	0,4
2019-07-18	1	293	0	0	1	1	0	36	1	1	0	0	0	0	0	0	0	0	0	4	2	0,3,5	0,1,2	0,1,2
2019-07-18	3	294	0	1	3	2	0	240	2	3	0	0	0	2	2	0	2	2	2	2	2	0,2,3,4	0,3	1,3,4
2019-07-18	3	291	0	0	2	1	1	999	2	0	2	2	1	0	2	2	2	2	2	2	2	0,2,5	0	1,4
2019-07-18	2	17	1	0	2	1	0	31	2	1	0	0	999	0	0	0	0	0	0	3	1	0,2,3,4	2	3,4
2019-07-18	2	15	0	1	999	999	999	999	1	2	0	0	1	0	0	0	1	1	1	1	1	0,1,2,3,4,5	4(MANUFACTURER)	4
2019-07-18	2	16	1	0	999	0	1	999	1	999	0	0	1	1	1	0	1	0	1	3	3	0,1,2,3,4,5	0,4(GOOGLE SEARCH)	4
2019-07-18	3	288	0	0	2	1	0	120	0	1	0	0	1	2	2	0	0	0	999	3	0	2,3,4	1,2	2,3,4
2019-07-18	3	286	0	0	2	1	0	36	0	0	0	0	1	0	0	0	0	0	0	3	0	1,2,3	1,2	2,3,4
2019-07-18	3	280	0	0	2	1	0	108	3	2	0	0	2	0	2	2	0	0	2	4	1	1,2,3	0,1	2,3,4
2019-07-18	3	148	0	0	2	1	0	72	3	2	0	0	2	2	2	0	0	0	1	3	3	1,2,3	0,1	3,4,5
2019-07-18	3	289	0	0	0	1	0	144	0	1	0	0	1	0	0	0	0	0	0	3	1	0,1,2	1,2	2,3,4
2019-07-18	3	145	0	0	0	1	0	48	3	1	0	0	2	0	0	0	0	0	0	3	1	0,1,2	0,1	2,3,4
2019-07-18	3	276	1	0	1	1	0	24	3	2	2	0	1	2	2	2	0	0	1	3	1	0,1,2	1,2	1,2,3
2019-07-18	3	26	0	0	1	1	0	36	2	1	0	1	2	0	0	0	1	0	0	1	2	0,2	1	4
2019-07-18	3	195	0	0	1	1	0	96	3	2	0	0	1	0	0	0	0	0	0	3	1	3,4,5	1,2	2,3,4
2019-07-18	3	282	0	0	0	0	0	48	2	0	0	2	2	2	2	1	2	1	2	2	2	0,2	2	5
2019-07-17	3	141	0	0	1	0	1	999	0	2	0	0	1	0	0	0	0	0	1	3	3	0,2,4	1,2	3,4,5
2019-07-17	3	137	0	0	2	1	0	132	3	1	0	0	1	0	0	0	0	0	0	0	4	0,1,2	1	0,1,3
2019-07-17	3	235	0	0	1	1	0	48	2	1	0	0	1	0	0	1	0	0	0	2	2	0,2,3	0,1,2	0,1,3,,5
2019-07-17	3	144	0	0	0	1	0	132	0	0	0	0	1	0	1	0	0	0	0	3	4	3,4,5	1,2	0,1,2
2019-07-17	3	136	0	0	0	1	0	108	0	2	0	0	1	0	0	0	0	0	0	3	3	3,4,5	0,2	0,2,4
2019-07-18	1	281	0	0	1	0	1	999	2	1	0	0	0	0	0	0	1	0	0	4	1	0,1,2	0,1,2	0,1,2
2019-07-18	1	271	0	0	1	1	0	36	1	0	0	0	0	0	0	2	1	0	0	4	2	3,4,5	0,1,2	2,3,4
2019-07-18	1	296	0	0	1	1	1	999	1	1	0	0	0	0	0	0	0	0	0	4	2	3,4,5	0,1,2	0,1,2
2019-07-18	1	297	0	0	1	1	0	60	1	0	0	0	0	0	0	0	0	0	0	4	2	0,1,2	0,1,2	0,1,2
2019-07-18	1	272	0	0	1	1	0	12	3	1	0	0	0	0	0	2	2	2	2	4	2	2,3,4	0,1,2	1,3,5
2019-07-18	1	283	0	0	2	1	0	24	2	0	0	0	0	0	0	0	0	0	0	4	2	1,3,4	0,1,2	0,1,2,3
2019-07-18	1	292	0	0	1	1	0	36	2	1	0	0	0	0	0	0	0	0	0	4	4	0,2,3	0,1,2	3,4,5
2019-07-17	1	146	0	0	1	0	1	999	1	0	0	0	0	0	0	0	0	0	0	4	2	2,3,4	1,2,3	1,3,5
2019-07-18	1	270	0	0	1	1	0	60	3	1	0	0	0	0	0	0	0	0	0	4	1	0,1,2	0,1,2	0,1,2
2019-07-17	1	154	0	0	1	1	0	120	2	0	0	0	0	0	0	0	0	0	0	4	1	0,1,2	0,1,2	0,1,2
2019-07-17	1	157	0	1	0	1	1	96	1	1	0	0	0	0	0	0	0	0	0	3	1	0,1,2	0,1,2	0,1,2
2019-07-17	1	138	1	0	1	0	1	999	1	1	0	0	0	0	0	0	2	0	2	3	0	0,2,5	0,1,2	0,1,2,3
2019-07-17	1	153	0	0	1	1	0	120	2	2	0	0	0	0	0	0	0	0	0	1	4	0,1,2	0,1,2	0,1,2
2019-07-17	3	156	0	0	1	1	0	120	0	2	0	0	1	0	0	0	0	0	1	3	3	3,4,5	1,2	0,1,2
2019-07-17	3	143	0	0	0	1	0	96	0	2	0	2	1	1	1	0	0	0	0	3	3	0,1,3	1,2	0,2,4
2019-07-17	3	140	0	0	1	1	1	999	1	2	0	0	3	1	1	0	0	0	2	999	0	2,5	2	0
2019-07-17	3	151	0	0	1	1	0	108	3	2	2	2	2	0	2	2	2	2	2	3	1	1,2,4	1,2	3,4,5
2019-07-17	3	218	0	0	2	1	0	24	3	1	2	0	1	0	0	2	0	0	0	3	2	0,2,3	0,1,2	0,1,2,3,5
2019-07-17	3	116	0	1	2	3	0	60	2	2	0	0	2	0	0	0	0	0	2	3	2	0,2,3	0,1,4(MANUFACTURER	0,2,4
2019-07-17	3	152	0	0	2	1	1	999	3	0	0	0	1	0	0	0	0	0	0	3	3	3,4,5	1,2	3,4,5
2019-07-17	1	148	0	0	1	0	0	999	0	1	0	0	0	0	0	2	0	0	0	4	2	0,1,2	0,1,2	0,1,2
2019-07-16	1	128	0	0	1	0	1	999	1	0	0	0	0	0	0	2	2	0	2	3	1	2,3,4	2	0
2019-07-16	1	120	0	0	1	1	0	84	2	1	0	0	0	0	0	2	2	0	1	3	1	1,3,5	1	0
2019-07-17	2	62	0	0	1	1	0	24	2	1	0	0	2	2	2	0	0	0	2	3	2	0	2	0,4
2019-07-16	1	117	0	0	1	1	0	36	2	0	0	0	2	1	1	0	1	2	1	2	1	0,3,5	1	0
2019-07-16	3	321	1	0	1	0	1	999	1	1	0	0	1	1	1	0	0	0	0	4	2	0,1,2,3,4,5,6(THE SIDE EFFECTS OF THE PRODUCT	2,4(PEOPLE WHO HAVE EXPERIENCES	5,6(PUBLIC AWARENESS FROM OFFICERS
2019-07-16	4	19	1	0	1	0	1	999	2	3	0	0	1	1	1	0	1	0	0	3	4	0,1,4	0,1	1,3,5
2019-07-16	1	123	0	0	1	1	0	60	2	1	0	0	1	1	2	0	0	1	0	3	1	0,1,2	0,1	0,1,2
2019-07-25	1	278	0	0	1	1	0	12	1	1	0	0	1	0	0	0	0	0	0	3	3	2,3,4,5	1,2	1,2
2019-07-25	1	277	0	0	1	1	1	999	1	1	0	0	0	0	0	0	0	0	0	4	2	1,2,3	0,1,2	0,1,2
2019-07-25	1	193	0	0	0	0	1	999	2	1	0	0	999	0	0	0	0	0	0	4	2	0,2,4	0,1,2	1,2,3
2019-07-25	1	196	0	0	1	0	1	999	2	1	0	0	0	0	999	999	0	0	0	4	3	0,1,2,3,4,5	1,2	1,2
2019-07-25	1	53	0	0	1	1	0	36	1	1	0	0	0	0	0	0	0	0	0	3	3	0,1,2	1	0,1,2
2019-07-20	1	163	0	0	1	1	0	36	1	0	0	0	0	0	0	0	0	0	0	4	3	0,1,3	0,1,2	0,1,2
2019-07-20	1	162	1	0	1	0	1	999	1	0	0	0	0	0	0	0	0	0	0	4	3	0,1,2	0,1,2	0,1,2
2019-07-20	1	164	0	0	1	1	0	60	2	1	0	0	0	0	0	0	0	0	0	4	3	0,3,5	0,1,2	0,1,2
2019-07-20	1	165	1	0	1	1	0	24	1	1	0	0	0	0	0	0	0	0	2	4	3	0,2,4	0,1,2	0,1,2
2019-07-20	1	167	0	0	0	0	1	999	2	1	0	0	0	0	0	2	0	0	2	4	3	0,2,3	0,1,2	0,1,2
2019-07-25	1	110	0	0	1	0	1	999	1	1	0	0	0	0	0	0	2	2	0	4	3	2,3,4	0,1	3,4,5
2019-07-25	1	111	0	0	1	1	0	48	2	0	0	0	0	0	0	0	0	0	0	4	2	0,2,3	0,1	0,3,5
2019-07-25	1	112	0	1	1	2	0	192	1	2	0	0	0	0	0	0	0	2	0	4	2	0,1,2	0,2	0,2,3
2019-07-25	1	113	0	0	1	1	0	36	2	1	0	0	0	0	0	0	0	0	0	4	3	0,1,2	0,1	3,4,5
2019-07-22	1	172	0	0	1	1	0	12	1	1	0	0	3	3	3	2	0	2	0	4	2	0,3,5	0,1,2	0,1,2
2019-07-22	1	169	0	0	1	0	1	999	1	1	0	0	0	0	0	0	0	0	0	4	3	0,1,5	0,1,2	0,1,2
2019-07-22	1	173	0	0	1	3	0	48	1	0	0	0	0	0	0	0	0	0	0	4	2	2,3,5	0,1,2	0,1.2
2019-07-22	1	174	0	0	1	1	0	24	2	1	0	0	0	0	0	2	0	0	2	4	3	0,1,2	0,1,2	0,1,2
2019-07-22	1	176	0	0	2	1	0	36	1	0	0	0	0	0	0	0	0	0	0	4	3	3,4,5	0,1,2	0,1,2
2019-07-22	1	177	0	0	1	1	0	24	1	1	0	0	0	0	0	0	0	0	0	4	3	3,4,5	0,1,2	3,4,5
2019-07-16	1	118	0	0	2	0	1	999	2	1	0	0	2	0	0	2	2	0	2	3	1	0,2,4	1	0
2019-07-17	5	233	0	0	2	1	1	999	2	1	1	0	1	1	0	0	1	0	0	3	1	999	999	999
2019-07-17	5	244	1	0	1	0	1	999	1	0	0	0	1	1	1	0	0	0	0	3	3	0,1,2,3,4	0,1	0,1,4
2019-07-18	5	199	0	0	1	0	0	108	0	1	999	0	999	0	999	999	999	0	999	3	1	0,1,2,3	1,2	0,3,4
2019-07-25	5	111	0	0	1	1	0	24	2	1	0	0	1	0	0	0	0	0	0	3	0	1,3,4	0,1,2	0,1,4,5
2019-07-25	5	234	0	0	2	1	0	18	2	0	1	0	1	0	0	0	0	0	0	3	1	0,1,3	0,1,2	0,1,3,4,5
2019-07-25	5	131	0	0	1	1	0	48	1	1	0	0	1	1	0	0	0	0	2	3	1	0,1,2,3	0,2	0,3,4
2019-07-26	5	317	0	0	1	0	0	48	0	0	1	0	1	0	0	999	0	0	0	3	3	0,1,3,4	0	0,2,4
2019-07-26	5	377	0	0	3	0	1	999	2	1	0	0	1	0	0	0	0	0	0	4	3	0,2,4	0,2	1,3,4
2019-07-26	5	301	0	0	3	1	0	1900-01-09	2	1	0	0	1	0	0	0	0	0	0	3	2	0,4,5	0,2	3,4
2019-07-26	5	313	0	0	1	1	0	30	3	0	0	0	1	1	0	0	0	0	0	3	0	0,1,2,3,5	1,2	0,3,4,5
2019-07-26	5	319	0	0	2	0	1	999	1	1	0	0	1	0	0	0	0	0	0	3	2	0,1,5	0	1,2,4
2019-07-26	5	312	0	0	1	0	1	999	1	0	0	1	0	2	1	1	0	999	1	3	1	0,1,2,3	0,2	0,3,4
2019-07-20	5	214	0	0	2	0	1	999	2	1	0	0	1	1	0	0	0	999	0	2	2	0,4,5	0,1	4,5
2019-07-20	5	42	1	0	2	1	0	10	0	2	0	0	0	0	0	0	0	0	0	3	1	0,1,2,3	2	3,4,5
2019-07-22	5	227	0	0	1	3	1	999	1	1	1	0	1	1	0	0	0	0	0	3	1	0,3,5	0,3	3,4,5
2019-07-22	5	209	0	0	2	1	0	60	0	3	0	0	1	0	0	0	0	0	0	3	1	0,1,2,3	2	3,4,5
2019-07-22	5	200	0	0	2	1	1	999	2	1	0	0	1	0	0	0	0	0	0	3	1	0,1,2,3	0,2	0,3,4,5
2019-07-17	5	235	0	0	2	1	0	30	1	999	0	0	0	1	1	0	0	0	0	3	3	0,1,2,3	0,1,2	3,4,5
2019-07-20	5	91	1	0	0	1	0	48	2	0	0	0	1	1	0	0	0	0	0	3	1	0,1,2,3	2	3,4,5
2019-07-20	5	42	0	0	2	1	0	18	3	0	0	0	1	0	0	0	0	0	0	3	2	0,1,2,3	2	3,4
2019-07-20	5	40	1	0	1	0	1	999	2	1	0	0	1	0	0	0	0	0	0	2	1	0,2,3	2	0,3,4,5
2019-07-20	5	41	1	0	1	0	1	999	2	1	1	0	0	0	0	0	0	0	0	3	1	0,2,3	2,	3,4,5
2019-07-16	5	163	0	0	1	1	0	18	0	2	2	0	1	1	1	0	1	1	2	3	2	0,1,2,4,5	1,2	0,3,4
2019-07-22	5	179	1	0	1	0	1	999	1	1	0	0	1	0	0	0	0	0	0	3	1	0,1,2,3	0,2	0,3,4
2019-07-20	5	35	1	0	2	0	1	999	0	1	0	0	1	0	0	0	0	0	0	3	2	0,1,2,3	2	0,3,4
2019-07-21	5	94	1	0	1	1	0	30	3	2	0	0	0	1	0	0	0	0	0	3	1	0,3,4	999	0,4
2019-07-20	5	32	0	0	3	0	0	48	2	2	0	0	2	0	0	0	0	0	0	2	2	0,1,2	2	3,5
2019-07-16	6	253	0	0	1	0	1	999	2	0	999	0	2	1	0	1	0	2	0	1	4	2,3,4	0,1,2,3,	1,3,4
2019-07-16	6	265	0	0	0	1	0	36	2	1	0	0	999	0	1	2	0	999	1	3	0	0,2,5	1,2	1,2,4
2019-07-16	6	256	0	0	2	1	0	48	1	2	0	0	1	0	2	0	0	0	0	3	2	0,2,3	1,2	1,2,4
2019-07-16	6	255	0	0	2	0	1	999	1	999	0	0	1	1	2	0	0	0	0	3	3	4	1,2	2,4,5
2019-07-16	6	247	0	0	1	1	0	36	2	0	0	0	0	0	0	0	2	0	0	2	1	3,4,5	1,2	0,2,4
2019-07-16	6	249	0	0	1	1	0	18	2	1	0	0	1	2	0	0	1	2	0	2	2	0,2,3	0,2	2,4,5
2019-07-16	6	261	1	0	3	1	0	24	3	2	0	0	1	0	0	0	0	0	0	3	4	1,2,5	0,1,2,3	0,3,5
2019-07-16	6	269	0	1	2	1	0	144	1	3	0	0	1	2	2	0	0	2	0	3	2	0,2,4	0,1	0,4,5
2019-07-16	6	264	0	0	4	0	1	999	2	1	1	0	1	2	1	0	0	0	0	1	3	2,4,5	1,2	0
2019-07-18	6	48	0	0	0	1	1	999	0	3	0	0	1	1	0	0	0	0	0	3	2	0,2,4	1,2	0,5
2019-07-18	6	62	0	0	1	1	0	60	1	1	0	0	1	1	0	0	2	2	0	4	2	1,2,3	2	0
2019-07-18	6	61	0	1	1	1	0	156	1	3	0	0	1	1	0	0	0	0	0	3	1	0,2,3	1,2	0,4,5
2019-07-18	6	92	0	0	3	0	1	999	1	1	0	0	1	1	0	0	0	0	0	2	2	0,1	1,2	4,5
2019-07-18	6	93	0	0	2	0	0	168	0	2	0	0	1	1	0	0	0	0	0	3	3	0,2,5	1	0,2,4
2019-07-18	6	64	1	0	2	1	0	12	2	1	0	0	1	1	0	0	0	1	0	4	2	0,1,4	1,2	0,2,3
2019-07-17	6	250	0	0	2	1	0	54	3	2	0	0	1	1	0	0	1	0	1	4	3	0,1,4	1,2	1,2,5
2019-07-17	6	262	1	0	1	1	0	24	2	1	0	0	1	1	0	0	0	0	0	3	3	0,3,4	1,2	1,2,4
2019-07-17	6	257	0	0	0	0	0	36	2	3	0	0	1	0	0	0	0	0	0	2	2	0,2,4	0,1	0,4,5
2019-07-17	6	248	0	0	0	0	0	10	2	1	0	0	1	0	1	0	0	0	0	3	1	0,3,4	2	1
2019-07-17	6	248	0	1	0	0	1	999	2	999	0	0	1	1	1	0	2	0	0	3	3	0,2,4	1,2	5
2019-07-17	6	254	0	1	0	1	0	72	3	1	0	0	1	0	0	0	0	0	0	1	2	2,3,4	0,1,2	1,4
2019-07-17	2	9	0	1	1	2	0	312	2	3	0	0	1	1	1	999	0	0	0	2	2	999	999	999
2019-07-17	2	36	0	0	3	0	1	999	2	3	1	0	1	0	0	2	0	0	2	1	0	0,1,2,3,4,5	0,1,2,4(ANYBODY)	6(ANY COMMUNICATION CHANNEL
2019-07-18	2	15	0	1	1	1	0	336	0	3	0	0	1	0	1	999	0	1	0	3	1	0,1,2,3,4,5,6(INFORMATION ABOUT NEW COSMETIC PRODUCTS	4(MANUFACTURERS)	4,5
2019-07-18	2	12	0	0	1	1	0	12	1	1	0	0	1	0	0	0	0	2	2	3	1	0,2,3	0,1	4
2019-07-16	6	263	0	0	4	1	0	120	2	2	0	0	1	1	0	0	0	1	2	2	3	0,2,4	0,2	0,2,3
